# Supplementary material for: Corneal Allogenic Intrastromal Ring Segments: A Literature Review
Source: J Clin Med. 2025 Feb 18;14(4):1340. doi: 10.3390/jcm14041340 (PMC11856834; doi:10.3390/jcm14041340)
Supplement: Supplementary file 1 [file jcm-14-01340-s001.zip]

Archive with 1 entries (1 files):
- jcm-3473896-Excluded studies.pdf
